# Supplementary material for: Genotoxicity Assessment of Silver Nanoparticles Produced via HVAD: Examination of Sister Chromatid Exchanges in Chinchilla lanigera Blood Lymphocytes In Vitro
Source: Int J Mol Sci. 2025 Dec 3;26(23):11703. doi: 10.3390/ijms262311703 (PMC12692570; doi:10.3390/ijms262311703)
Supplement: Supplementary file 1 [file ijms-26-11703-s001.zip]

Archive with 1 entries (1 files):
- ijms-3971987-supplementary.pdf
